# Supplementary material for: Characterizing public participation in Prescription Drug User Fee Act reauthorization, 2010–2021
Source: Health Aff Sch. 2026 Jul 4;4(7):qxag169. doi: 10.1093/haschl/qxag169 (PMC13367566; doi:10.1093/haschl/qxag169)
Supplement: qxag169_Supplementary_Data [file qxag169_supplementary_data.zip]

Archive with 5 entries (5 files):
- Joseph Ross COI.docx
- Reshma Ramachandran COI.docx
- Therese Ziaks COI.docx
- Asuka Koda COI.docx
- Jason Schwartz COI.docx
